# Supplementary material for: Analysis of Cardiac Computed Tomography: Investigating the Relationship Between Coronary Microvascular Dysfunction and Left Heart Remodeling in Patients With Myocardial Ischemia Due to Non-Obstructive Coronary Artery Disease
Source: Rev Cardiovasc Med. 2026 Jul 17;27(7):49529. doi: 10.31083/RCM49529 (PMC13419969; doi:10.31083/RCM49529)
Supplement: Supplementary file 1 [file 2153-8174-27-7-49529-s1.zip]

Archive with 6 entries (6 files):
- Supplementary 1-Supplementary Methods.docx
- Supplementary Table 1.docx
- Supplementary Table 2.docx
- Supplementary Table 3.docx
- Supplementary Table 4.docx
- Supplementary Table 5.docx
